# Supplementary material for: Evaluation of the Role of p53 Tumour Suppressor Posttranslational Modifications and TTC5 Cofactor in Lung Cancer
Source: Int J Mol Sci. 2021 Dec 7;22(24):13198. doi: 10.3390/ijms222413198 (PMC8707832; doi:10.3390/ijms222413198)
Supplement: Supplementary file 1 [file ijms-22-13198-s001.zip]

Archive with 2 entries (2 files):
- Suppl Table S5 Summary of analysis and clinical data.xlsx
- Supplementary material revised Alhebshi et al 07122021.pdf
