# Supplementary material for: Evaluation of the Role of p53 Tumour Suppressor Posttranslational Modifications and TTC5 Cofactor in Lung Cancer
Source: Int J Mol Sci. 2021 Dec 7;22(24):13198. doi: 10.3390/ijms222413198 (PMC8707832; doi:10.3390/ijms222413198)
Supplement: Supplementary file 1 [file ijms-22-13198-s001.zip › Suppl Table S5 Summary of analysis and clinical data.xlsx]

## Sheet: Sheet1
samples ID	Age	Cancer Type	Sex	Grade	Stage	T	N	M	Tp53 Expression level	K382 Expression level	S46 Expression level	SIRT1 Expression level	TTC5 Expression level	P53 Status	K382 STATUS	S46 Status	SIRT1 Status	TTC5 Status	K382 Localization	Survival data
1	Older than 60y	Squamous cell carcinoma	Male	Grade1	IIIA	T3	N1	M0	Strong Staining	Strong Staining	Moderate Staining		Moderate Staining	Positive	Positive	Positive		Positive	Nuclear stained
2	Younger than 61y	Squamous cell carcinoma	Female	Grade2	IIA	T2	N1	M0	Weak Staining	Weak Staining	Moderate Staining		Weak Staining	Positive	Positive	Positive		Positive	Nuclear stained
3	Younger than 61y	Squamous cell carcinoma	Male	Grade2	IB	T2	N0	M0	Moderate Staining	Moderate Staining	Strong Staining		Moderate Staining	Positive	Positive	Positive		Positive	Nuclear stained
4	Younger than 61y	Squamous cell carcinoma	Male	Grade2	IB	T2	N0	M0	Weak Staining	Weak Staining	Weak Staining		Strong Staining	Positive	Positive	Positive		Positive	Nuclear stained
5	Younger than 61y	Squamous cell carcinoma	Male	Grade2	IB	T2	N0	M0	Strong Staining	Moderate Staining	Moderate Staining		Weak Staining	Positive	Positive	Positive		Positive	Nuclear stained
6	Older than 60y	Squamous cell carcinoma	Male	Grade2	IIB	T2	N1	M0	Moderate Staining	Negative	Weak Staining		Weak Staining	Positive	Negative	Positive		Positive	Negative
7	Younger than 61y	Squamous cell carcinoma	Male	Grade2	IIIA	T3	N1	M0	Moderate Staining	Weak Staining	Weak Staining		Weak Staining	Positive	Positive	Positive		Positive	Nuclear stained
8	Younger than 61y	Squamous cell carcinoma	Male	Grade2	I	T2	N0	M0	Strong Staining	Moderate Staining	Moderate Staining		Moderate Staining	Positive	Positive	Positive		Positive	Nuclear stained
9	Older than 60y	Squamous cell carcinoma	Male	Grade2	IIIA	T2	N1	M0	Strong Staining	Strong Staining	Weak Staining		Weak Staining	Positive	Positive	Positive		Positive	Nuclear stained
10	Younger than 61y	Squamous cell carcinoma	Male	Grade2	IIIA	T2	N1	M0	Weak Staining	Negative	Strong Staining		Weak Staining	Positive	Negative	Positive		Positive	Negative
11	Older than 60y	Squamous cell carcinoma	Male	Grade2	IIIA	T2	N1	M0	Moderate Staining	Weak Staining	Weak Staining		Weak Staining	Positive	Positive	Positive		Positive	Nuclear stained
12	Older than 60y	Squamous cell carcinoma	Male	Grade2	IIB	T3	N0	M0	Weak Staining	Negative	Moderate Staining		Weak Staining	Positive	Negative	Positive		Positive	Negative
13	Younger than 61y	Squamous cell carcinoma	Male	Grade2	IA	T1	N0	M0	Strong Staining	Negative	Strong Staining		Weak Staining	Positive	Negative	Positive		Positive	Negative
14	Younger than 61y	Squamous cell carcinoma	Female	Grade2	I	T2	N0	M0	Negative	Weak Staining	Weak Staining		Weak Staining	Negative	Positive	Positive		Positive	Nuclear stained
15	Younger than 61y	Squamous cell carcinoma	Male	Grade2	IIB	T2	N1	M0	Strong Staining	Moderate Staining	Moderate Staining		Moderate Staining	Positive	Positive	Positive		Positive	Cytoplasmic stained
16	Older than 60y	Squamous cell carcinoma	Male	Grade2	IB	T2	N1	M0	Moderate Staining	Weak Staining	Moderate Staining		Moderate Staining	Positive	Positive	Positive		Positive	Cytoplasmic stained
17	Older than 60y	Squamous cell carcinoma	Male	Grade2	IIIA	T3	N1	M0	Strong Staining	Weak Staining	Moderate Staining		Moderate Staining	Positive	Positive	Positive		Positive	Nuclear stained
18	Older than 60y	Squamous cell carcinoma	Male	Grade2	IB	T2	N0	M0	Strong Staining	Moderate Staining	Weak Staining		Weak Staining	Positive	Positive	Positive		Positive	Nuclear stained
19	Younger than 61y	Squamous cell carcinoma	Male	Grade2	IIIA	T3	N1	M0	Strong Staining	Negative	Strong Staining		Strong Staining	Positive	Negative	Positive		Positive	Negative
20	Older than 60y	Squamous cell carcinoma	Male	Grade2	IB	T2	N0	M0	Strong Staining	Negative	Moderate Staining		Moderate Staining	Positive	Negative	Positive		Positive	Negative
21	Older than 60y	Squamous cell carcinoma	Male	Grade3	IB	T2	N0	M0	Weak Staining	Weak Staining	Weak Staining		Weak Staining	Positive	Positive	Positive		Positive	Nuclear stained
22	Younger than 61y	Squamous cell carcinoma	Male	Grade3	II	T2	N1	M0	Weak Staining	Negative	Negative		Weak Staining	Positive	Negative	Negative		Positive	Negative
23	Younger than 61y	Squamous cell carcinoma	Male	Grade3	IB	T2	N0	M0	Strong Staining	Moderate Staining	Weak Staining		Weak Staining	Positive	Positive	Positive		Positive	Cytoplasmic stained
24	Younger than 61y	Squamous cell carcinoma	Male	Grade3	IB	T2	N0	M0	Strong Staining	Negative	Moderate Staining		Negative	Positive	Negative	Positive		Negative	Negative
25	Younger than 61y	Squamous cell carcinoma	Male	Grade3	IB	T2	N0	M0	Strong Staining	Weak Staining	Weak Staining		Weak Staining	Positive	Positive	Positive		Positive	Nuclear stained
26	Younger than 61y	Squamous cell carcinoma	Male		IB	T2	N0	M0	Weak Staining	Negative	Weak Staining		Moderate Staining	Positive	Negative	Positive		Positive	Negative
27	Older than 60y	Squamous cell carcinoma	Male	Grade3	IIIA	T3	N1	M0	Weak Staining	Moderate Staining	Moderate Staining		Moderate Staining	Positive	Positive	Positive		Positive	Cytoplasmic stained
28	Older than 60y	Squamous cell carcinoma	Male	Grade3	IB	T2	N0	M0	Strong Staining	Weak Staining	Weak Staining		Moderate Staining	Positive	Positive	Positive		Positive	Cytoplasmic stained
29	Younger than 61y	Squamous cell carcinoma with necrosis	Male	Grade2	IIIA	T3	N1	M0	Weak Staining	Weak Staining	Weak Staining		Moderate Staining	Positive	Positive	Positive		Positive	Nuclear stained
30	Older than 60y	Squamous cell carcinoma	Male	Grade3	IIIA	T3	N1	M0	Negative	Weak Staining	Moderate Staining		Weak Staining	Negative	Positive	Positive		Positive	Nuclear stained
31	Younger than 61y	Squamous cell carcinoma	Male	Grade3	IB	T2	N0	M0	Moderate Staining	Weak Staining	Weak Staining		Moderate Staining	Positive	Positive	Positive		Positive	Nuclear stained
32	Older than 60y	Squamous cell carcinoma with necrosis	Male	Grade3	IIIA	T3	N1	M0	Weak Staining	Negative	Moderate Staining		Moderate Staining	Positive	Negative	Positive		Positive	Negative
33	Younger than 61y	Squamous cell carcinoma	Male	Grade3	IIA	T2	N1	M0	Negative	Weak Staining	Negative		Strong Staining	Negative	Positive	Negative		Positive	Nuclear stained
34	Younger than 61y	Squamous cell carcinoma	Male	Grade3	IIIA	T1	N1	M0	Strong Staining	Weak Staining	Negative		Moderate Staining	Positive	Positive	Negative		Positive	Cytoplasmic stained
35	Younger than 61y	Squamous cell carcinoma	Female	Grade3	IIIA	T2	N1	M0	Strong Staining	Moderate Staining	Negative		Weak Staining	Positive	Positive	Negative		Positive	Cytoplasmic stained
36	Younger than 61y	Squamous cell carcinoma	Male	Grade3	I	T2	N0	M0	Weak Staining	Strong Staining	Weak Staining		Weak Staining	Positive	Positive	Positive		Positive	Cytoplasmic stained
37	Younger than 61y	Squamous cell carcinoma	Male		IB	T2	N0	M0	Strong Staining	Weak Staining	Moderate Staining		Weak Staining	Positive	Positive	Positive		Positive	Nuclear stained
38	Younger than 61y	Squamous cell carcinoma	Male	Grade3	IB	T2	N0	M0	Weak Staining	Negative	Weak Staining		Weak Staining	Positive	Negative	Positive		Positive	Negative
39	Younger than 61y	Squamous cell carcinoma	Male	Grade3	IB	T2	N0	M0	Weak Staining	Negative	Weak Staining		Weak Staining	Positive	Negative	Positive		Positive	Negative
40	Older than 60y	Squamous cell carcinoma	Male	Grade3	IA	T1	N0	M0	Negative	Weak Staining	Moderate Staining		Moderate Staining	Negative	Positive	Positive		Positive	Nuclear stained
41	Older than 60y	Squamous cell carcinoma	Male	Grade3	IB	T2	N0	M0	Negative	Weak Staining	Strong Staining		Strong Staining	Negative	Positive	Positive		Positive	Nuclear stained
40	Older than 60y	Adenosquamous carcinoma	Male		IIA	T2	N0	M0	Weak Staining	Strong Staining	Strong Staining		Strong Staining	Positive	Positive	Positive		Positive	Cytoplasmic stained
43	Older than 60y	Adenosquamous carcinoma	Female		IB	T2	N0	M0	Weak Staining	Weak Staining	Moderate Staining		Strong Staining	Positive	Positive	Positive		Positive	Nuclear stained
44	Younger than 61y	Mucinous adenocarcinoma	Male	Grade1	IIIA	T3	N1	M0	Moderate Staining	Negative	Moderate Staining		Weak Staining	Positive	Negative	Positive		Positive	Negative
45	Younger than 61y	Mucinous adenocarcinoma	Male	Grade1	IIIB	T4	N1	M0	Negative	Negative	Weak Staining		Weak Staining	Negative	Negative	Positive		Positive	Negative
46	Younger than 61y	Mucinous adenocarcinoma	Male	Grade2	IB	T2	N0	M0	Weak Staining	Negative	Strong Staining		Strong Staining	Positive	Negative	Positive		Positive	Negative
47	Older than 60y	Adenocarcinoma	Male	Grade2	IV	T2	N1	M1	Weak Staining	Weak Staining	Weak Staining		Strong Staining	Positive	Positive	Positive		Positive	Nuclear stained
48	Younger than 61y	Adenocarcinoma	Female	Grade2	IB	T2	N0	M0	Weak Staining	Weak Staining	Weak Staining		Strong Staining	Positive	Positive	Positive		Positive	Nuclear stained
49	Younger than 61y	Adenocarcinoma	Male	Grade2	IB	T2	N0	M0	Weak Staining	Weak Staining	Strong Staining		Weak Staining	Positive	Positive	Positive		Positive	Cytoplasmic stained
50	Older than 60y	Adenocarcinoma	Male	Grade2	IIB	T2	N1	M0	Negative	Moderate Staining	Moderate Staining		Moderate Staining	Negative	Positive	Positive		Positive	Nuclear stained
51	Younger than 61y	Adenocarcinoma	Male	Grade2	IIIA	T3	N1	M0	Strong Staining	Moderate Staining	Moderate Staining		Weak Staining	Positive	Positive	Positive		Positive	Cytoplasmic stained
52	Older than 60y	Adenocarcinoma	Female	Grade2	IIB	T2	N1	M0	Negative	Negative	Strong Staining		Moderate Staining	Negative	Negative	Positive		Positive	Negative
53	Younger than 61y	Adenocarcinoma	Female	Grade2	IIB	T2	N1	M0	Negative	Negative	Strong Staining		Strong Staining	Negative	Negative	Positive		Positive	Negative
54	Younger than 61y	Adenocarcinoma	Female	Grade2	II	T2	N1	M0	Negative	Weak Staining	Weak Staining		Weak Staining	Negative	Positive	Positive		Positive	Nuclear stained
55	Younger than 61y	Adenocarcinoma	Female	Grade2	IB	T2	N0	M0	Strong Staining	Moderate Staining	Moderate Staining		Strong Staining	Positive	Positive	Positive		Positive	Nuclear stained
56	Younger than 61y	Adenocarcinoma	Female	Grade2	IA	T1	N0	M0	Strong Staining	Weak Staining	Moderate Staining		Strong Staining	Positive	Positive	Positive		Positive	Nuclear stained
57	Older than 60y	Adenocarcinoma	Male	Grade2	IIB	T2	N1	M0	Negative	Negative	Weak Staining		Strong Staining	Negative	Negative	Positive		Positive	Negative
58	Younger than 61y	Adenocarcinoma	Male	Grade2	IIIA	T3	N1	M0	Negative	Weak Staining	Moderate Staining		Moderate Staining	Negative	Positive	Positive		Positive	Nuclear stained
59	Older than 60y	Adenocarcinoma with necrosis	Male	Grade2	IB	T2	N0	M0	Negative	Negative	Weak Staining		Strong Staining	Negative	Negative	Positive		Positive	Negative
60	Younger than 61y	Adenocarcinoma with necrosis	Male	Grade2	IB	T2	N0	M0	Weak Staining	Weak Staining	Negative		Strong Staining	Positive	Positive	Negative		Positive	Nuclear stained
61	Older than 60y	Adenocarcinoma	Female	Grade2	IIB	T2	N1	M0	Negative	Negative	Moderate Staining		Moderate Staining	Negative	Negative	Positive		Positive	Negative
62	Older than 60y	Adenocarcinoma	Female	Grade2	IIIA	T3	N1	M0	Strong Staining	Weak Staining	Moderate Staining		Weak Staining	Positive	Positive	Positive		Positive	Nuclear stained
63	Older than 60y	Adenocarcinoma	Male	Grade2	IIB	T2	N1	M0	Negative	Negative	Negative		Weak Staining	Negative	Negative	Negative		Positive	Negative
64	Older than 60y	Adenocarcinoma	Male	Grade2	IA	T1	N0	M0	Weak Staining	Weak Staining	Weak Staining		Moderate Staining	Positive	Positive	Positive		Positive	Nuclear stained
65	Older than 60y	Adenocarcinoma	Female	Grade2	IB	T2	N0	M0	Negative	Negative	Strong Staining		Strong Staining	Negative	Negative	Positive		Positive	Negative
66	Younger than 61y	Adenocarcinoma	Male	Grade2	IIB	T2	N1	M0	Strong Staining	Weak Staining	Weak Staining		Weak Staining	Positive	Positive	Positive		Positive	Nuclear stained
67	Younger than 61y	Adenocarcinoma	Male	Grade3	IIB	T2	N1	M0	Strong Staining	Weak Staining	Moderate Staining		Moderate Staining	Positive	Positive	Positive		Positive	Nuclear stained
68	Older than 60y	Adenocarcinoma with necrosis	Male	Grade2	IB	T2	N0	M0	Weak Staining	Negative	Weak Staining		Weak Staining	Positive	Negative	Positive		Positive	Negative
69	Older than 60y	Adenocarcinoma	Male	Grade2	IB	T2	N0	M0	Negative	Weak Staining	Negative		Strong Staining	Negative	Positive	Negative		Positive	Nuclear stained
70	Younger than 61y	Adenocarcinoma	Male	Grade3	IB	T2	N0	M0	Strong Staining	Moderate Staining	Strong Staining		Weak Staining	Positive	Positive	Positive		Positive	Nuclear stained
71	Younger than 61y	Adenocarcinoma	Female	Grade3	IB	T2	N0	M0	Negative	Negative	Weak Staining		Strong Staining	Negative	Negative	Positive		Positive	Negative
72	Older than 60y	Adenocarcinoma	Female	Grade3	IIB	T2	N1	M0	Weak Staining	Weak Staining	Weak Staining		Strong Staining	Positive	Positive	Positive		Positive	Nuclear stained
73	Older than 60y	Adenocarcinoma	Female	Grade2	IIA	T2	N0	M0	Negative	Negative	Strong Staining		Weak Staining	Negative	Negative	Positive		Positive	Negative
74	Younger than 61y	Adenocarcinoma	Male	Grade2	IIIA	T3	N1	M0	Weak Staining	Negative	Moderate Staining		Weak Staining	Positive	Negative	Positive		Positive	Negative
75	Younger than 61y	Adenocarcinoma	Male	Grade3	IB	T2	N0	M0	Negative	Weak Staining	Moderate Staining		Moderate Staining	Negative	Positive	Positive		Positive	Nuclear stained
76	Younger than 61y	Adenocarcinoma	Male		IIA	T2	N1	M0	Moderate Staining	Negative	Negative		Weak Staining	Positive	Negative	Negative		Positive	Negative
77	Younger than 61y	Adenocarcinoma	Female	Grade3	IB	T2	N0	M0	Negative	Negative	Weak Staining		Weak Staining	Negative	Negative	Positive		Positive	Negative
78	Younger than 61y	Adenocarcinoma	Female	Grade3	IIIA	T3	N1	M0	Weak Staining	Negative	Weak Staining		Moderate Staining	Positive	Negative	Positive		Positive	Negative
79	Younger than 61y	Adenocarcinoma	Female	Grade2	I	T2	N0	M0	Negative	Weak Staining	Negative		Strong Staining	Negative	Positive	Negative		Positive	Nuclear stained
80	Younger than 61y	Adenocarcinoma	Male	Grade3	IB	T2	N0	M0	Negative	Negative	Weak Staining		Moderate Staining	Negative	Negative	Positive		Positive	Negative
81	Younger than 61y	Adenocarcinoma	Male	Grade3	IIIA	T2	N1	M0	Weak Staining	Negative	Moderate Staining		Strong Staining	Positive	Negative	Positive		Positive	Negative
82	Younger than 61y	Adenocarcinoma	Female	Grade3	IIIA	T2	N1	M0	Moderate Staining	Negative	Moderate Staining		Strong Staining	Positive	Negative	Positive		Positive	Negative
83	Younger than 61y	Adenocarcinoma	Female	Grade3	IB	T2	N0	M0	Negative	Weak Staining	Moderate Staining		Strong Staining	Negative	Positive	Positive		Positive	Nuclear stained
84	Older than 60y	Adenocarcinoma	Male	Grade3	IIIA	T3	N0	M0	Strong Staining	Negative	Strong Staining		Strong Staining	Positive	Negative	Positive		Positive	Negative
85	Older than 60y	Adenocarcinoma	Male	Grade3	IIB	T2	N1	M0	Moderate Staining	Weak Staining	Moderate Staining		Weak Staining	Positive	Positive	Positive		Positive	Nuclear stained
86	Younger than 61y	Adenocarcinoma	Female	Grade3	IB	T2	N1	M0	Weak Staining	Negative	Moderate Staining		Negative	Positive	Negative	Positive		Negative	Negative
87	Younger than 61y	Adenocarcinoma	Male	Grade3	IIB	T2	N1	M0	Negative	Negative	Weak Staining		Weak Staining	Negative	Negative	Positive		Positive	Negative
88	Older than 60y	Adenocarcinoma	Male	Grade3	IIB	T3	N0	M0	Moderate Staining	Negative	Negative		Moderate Staining	Positive	Negative	Negative		Positive	Negative
89	Younger than 61y	Adenocarcinoma	Female	Grade3	IIIA	T2	N1	M0	Strong Staining	Negative	Weak Staining		Moderate Staining	Positive	Negative	Positive		Positive	Negative
90	Younger than 61y	Adenocarcinoma	Male		IB	T2	N0	M0	Weak Staining	Negative	Weak Staining		Weak Staining	Positive	Negative	Positive		Positive	Negative
91	Older than 60y	Adenocarcinoma	Male	Grade2	IB	T2	N0	M0	Negative	Negative	Weak Staining		Moderate Staining	Negative	Negative	Positive		Positive	Negative
92	Younger than 61y	Bronchioloalveolar carcinoma	Female		I	T1	N0	M0	Weak Staining	Negative	Weak Staining		Weak Staining	Positive	Negative	Positive		Positive	Negative
93	Older than 60y	Bronchioloalveolar carcinoma	Male		I	T1	N0	M0	Negative	Negative	Weak Staining		Strong Staining	Negative	Negative	Positive		Positive	Negative
94	Younger than 61y	Bronchioloalveolar carcinoma	Male		IIB	T2	N1	M0	Weak Staining	Negative	Weak Staining		Weak Staining	Positive	Negative	Positive		Positive	Negative
95	Younger than 61y	Bronchioloalveolar carcinoma	Male		IB	T2	N0	M0	Negative	Negative	Moderate Staining		Weak Staining	Negative	Negative	Positive		Positive	Negative
96	Younger than 61y	Large cell carcinoma	Male		IIIB	T4	N0	M0	Strong Staining	Weak Staining	Moderate Staining		Moderate Staining	Positive	Positive	Positive		Positive	Nuclear stained
97	Older than 60y	Large cell carcinoma	Female		IB	T2	N0	M0	Moderate Staining	Negative	Moderate Staining		Weak Staining	Positive	Negative	Positive		Positive	Negative
98	Older than 60y	Large cell carcinoma	Male		IIIA	T3	N1	M0	Negative	Negative	Moderate Staining		Weak Staining	Negative	Negative	Positive		Positive	Negative
99	Older than 60y	Small cell carcinoma	Male		IB	T2	N0	M0	Moderate Staining	Negative	Moderate Staining		Strong Staining	Positive	Negative	Positive		Positive	Negative
100	Younger than 61y	Small cell carcinoma	Female		IB	T2	N0	M0	Negative	Negative	Negative		Negative	Negative	Negative	Negative		Negative	Negative
101	Younger than 61y	Small cell carcinoma	Male		IIB	T2	N1	M0	Negative	Weak Staining	Negative		Weak Staining	Negative	Positive	Negative		Positive	Nuclear stained
102	Younger than 61y	Small cell carcinoma	Female		IIIA	T4	N1	M0	Strong Staining	Moderate Staining	Negative		Weak Staining	Positive	Positive	Negative		Positive	Nuclear stained
103	Older than 60y	Small cell carcinoma	Male		IIIA	T3	N1	M0	Strong Staining	Weak Staining	Negative		Weak Staining	Positive	Positive	Negative		Positive	Nuclear stained
104	Older than 60y	Small cell carcinoma	Male		IB	T2	N1	M0	Strong Staining	Weak Staining	Negative		Weak Staining	Positive	Positive	Negative		Positive	Nuclear stained
105	Younger than 61y	Small cell carcinoma	Male		IIIA	T1	N1	M0	Negative	Moderate Staining	Negative		Negative	Negative	Positive	Negative		Negative	Nuclear stained
106	Younger than 61y	Small cell carcinoma	Male		I	T1	N0	M0	Weak Staining	Negative	Negative		Negative	Positive	Negative	Negative		Negative	Negative
107	Younger than 61y	Atypical carcinoid	Male		IB	T2	N0	M0	Weak Staining	Strong Staining	Negative		Weak Staining	Positive	Positive	Negative		Positive	Cytoplasmic stained
108	Younger than 61y	Atypical carcinoid	Female		IB	T2	N0	M0	Moderate Staining	Weak Staining	Negative		Weak Staining	Positive	Positive	Negative		Positive	Nuclear stained
109	Younger than 61y	Atypical carcinoid	Male		IIIB	T4	N1	M0	Moderate Staining	Negative	Weak Staining		Weak Staining	Positive	Negative	Positive		Positive	Negative
110	Younger than 61y	Carcinoid	Male		IB	T2	N0	M0	Weak Staining	Moderate Staining	Weak Staining		Weak Staining	Positive	Positive	Positive		Positive	Nuclear stained
111	Older than 60y	Squamous cell carcinoma	Male	Grade1					Negative	Moderate Staining	Weak Staining		Negative	Negative	Positive	Positive		Negative	Nuclear stained
112	Younger than 61y	Squamous cell carcinoma	Male	Grade1					Negative	Weak Staining	Moderate Staining		Weak Staining	Negative	Positive	Positive		Positive	Cytoplasmic stained
113	Younger than 61y	Squamous cell carcinoma	Male	Grade1					Negative	Moderate Staining	Moderate Staining		Weak Staining	Negative	Positive	Positive		Positive	Cytoplasmic stained
114	Older than 60y	Squamous cell carcinoma	Male	Grade1-2					Negative	Strong Staining	Strong Staining		Moderate Staining	Negative	Positive	Positive		Positive	Cytoplasmic stained
115	Younger than 61y	Squamous cell carcinoma	Male	Grade1-2					Negative	Moderate Staining	Weak Staining		Weak Staining	Negative	Positive	Positive		Positive	Nuclear stained
116	Younger than 61y	Squamous cell carcinoma	Male	Grade2					Negative	Moderate Staining	Moderate Staining		Moderate Staining	Negative	Positive	Positive		Positive	Cytoplasmic stained
117	Older than 60y	Squamous cell carcinoma	Male						Negative	Weak Staining	Moderate Staining		Weak Staining	Negative	Positive	Positive		Positive	Nuclear stained
118	Older than 60y	Squamous cell carcinoma	Male	Grade1-2					Negative	Strong Staining	Moderate Staining		Moderate Staining	Negative	Positive	Positive		Positive	Cytoplasmic stained
119	Younger than 61y	Squamous cell carcinoma	Male	Grade1-2					Negative	Moderate Staining	Moderate Staining		Weak Staining	Negative	Positive	Positive		Positive	Cytoplasmic stained
120	Older than 60y	Squamous cell carcinoma	Male	Grade1-2					Negative	Weak Staining	Moderate Staining		Negative	Negative	Positive	Positive		Negative	Nuclear stained
121	Older than 60y	Squamous cell carcinoma	Male	Grade1-2					Negative	Weak Staining	Weak Staining		Negative	Negative	Positive	Positive		Negative	Nuclear stained
122	Younger than 61y	Squamous cell carcinoma	Male	Grade1-2					Negative	Strong Staining	Weak Staining		Negative	Negative	Positive	Positive		Negative	Nuclear stained
123	Older than 60y	Squamous cell carcinoma	Male	Grade1-2					Weak Staining	Moderate Staining	Moderate Staining		Weak Staining	Positive	Positive	Positive		Positive	Nuclear stained
124	Older than 60y	Squamous cell carcinoma	Male	Grade1-2					Moderate Staining	Negative	Weak Staining		Negative	Positive	Negative	Positive		Negative	Cytoplasmic stained
125	Older than 60y	Squamous cell carcinoma	Male	Grade1-2					Negative	Weak Staining	Weak Staining		Weak Staining	Negative	Positive	Positive		Positive	Nuclear stained
126	Older than 60y	Squamous cell carcinoma	Male	Grade1-2					Negative	Negative	Weak Staining		Negative	Negative	Negative	Positive		Negative	Negative
127	Older than 60y	Squamous cell carcinoma	Male	Grade1-2					Negative	Strong Staining	Moderate Staining		Negative	Negative	Positive	Positive		Negative	Cytoplasmic stained
128	Older than 60y	Squamous cell carcinoma	Male	Grade1-2					Moderate Staining	Moderate Staining	Strong Staining		Negative	Positive	Positive	Positive		Negative	Nuclear stained
129	Younger than 61y	Squamous cell carcinoma	Male	Grade1-2					Negative	Strong Staining	Moderate Staining		Negative	Negative	Positive	Positive		Negative	Cytoplasmic stained
130	Older than 60y	Squamous cell carcinoma	Male	Grade1-2					Moderate Staining	Moderate Staining	Strong Staining		Weak Staining	Positive	Positive	Positive		Positive	Cytoplasmic stained
131	Younger than 61y	Squamous cell carcinoma	Male	Grade1-2					Negative	Weak Staining	Strong Staining		Moderate Staining	Negative	Positive	Positive		Positive	Nuclear stained
132	Older than 60y	Squamous cell carcinoma	Male	Grade1-2					Negative	Negative	Weak Staining		Weak Staining	Negative	Negative	Positive		Positive	Negative
133	Younger than 61y	Squamous cell carcinoma	Male	Grade1-2					Negative	Moderate Staining	Moderate Staining		Weak Staining	Negative	Positive	Positive		Positive	Nuclear stained
134	Older than 60y	Squamous cell carcinoma	Male	Grade1-2					Negative	Moderate Staining	Moderate Staining		Weak Staining	Negative	Positive	Positive		Positive	Cytoplasmic stained
135	Older than 60y	Squamous cell carcinoma	Male	Grade1-2					Weak Staining	Moderate Staining	Weak Staining		Weak Staining	Positive	Positive	Positive		Positive	Nuclear stained
136	Older than 60y	Squamous cell carcinoma	Male	Grade2					Negative	Weak Staining	Moderate Staining		Weak Staining	Negative	Positive	Positive		Positive	Cytoplasmic stained
137	Younger than 61y	Squamous cell carcinoma	Female	Grade2					Negative	Moderate Staining	Moderate Staining		Weak Staining	Negative	Positive	Positive		Positive	Cytoplasmic stained
138	Younger than 61y	Squamous cell carcinoma	Male	Grade2					Weak Staining	Weak Staining	Moderate Staining		Negative	Positive	Positive	Positive		Negative	Nuclear stained
139	Older than 60y	Squamous cell carcinoma	Male	Grade2					Strong Staining	Strong Staining	Moderate Staining		Moderate Staining	Positive	Positive	Positive		Positive	Cytoplasmic stained
140	Older than 60y	Squamous cell carcinoma	Male	Grade2					Moderate Staining	Negative	Weak Staining		Weak Staining	Positive	Negative	Positive		Positive	Negative
141	Older than 60y	Squamous cell carcinoma	Male	Grade2					Moderate Staining	Weak Staining	Weak Staining		Negative	Positive	Positive	Positive		Negative	Nuclear stained
142	Older than 60y	Squamous cell carcinoma	Male	Grade2					Moderate Staining	Weak Staining	Moderate Staining		Weak Staining	Positive	Positive	Positive		Positive	Cytoplasmic stained
143	Older than 60y	Squamous cell carcinoma	Male	Grade2					Moderate Staining	Weak Staining	Weak Staining		Negative	Positive	Positive	Positive		Negative	Cytoplasmic stained
144	Older than 60y	Squamous cell carcinoma	Male	Grade2					Weak Staining	Strong Staining	Weak Staining		Weak Staining	Positive	Positive	Positive		Positive	Cytoplasmic stained
145	Older than 60y	Squamous cell carcinoma with necrosis	Male	Grade2					Negative	Moderate Staining	Moderate Staining		Moderate Staining	Negative	Positive	Positive		Positive	Nuclear stained
146	Older than 60y	Squamous cell carcinoma	Male	Grade2					Moderate Staining	Moderate Staining	Moderate Staining		Weak Staining	Positive	Positive	Positive		Positive	Cytoplasmic stained
147	Older than 60y	Squamous cell carcinoma	Male	Grade2					Strong Staining	Strong Staining	Weak Staining		Negative	Positive	Positive	Positive		Negative	Nuclear stained
148	Older than 60y	Squamous cell carcinoma	Male	Grade2					Weak Staining	Moderate Staining	Strong Staining		Negative	Positive	Positive	Positive		Negative	Cytoplasmic stained
139	Older than 60y	Squamous cell carcinoma	Male	Grade2					Weak Staining	Strong Staining	Weak Staining		Negative	Positive	Positive	Positive		Negative	Cytoplasmic stained
150	Younger than 61y	Squamous cell carcinoma	Male	Grade2					Negative	Strong Staining	Weak Staining		Weak Staining	Negative	Positive	Positive		Positive	Nuclear stained
151	Younger than 61y	Squamous cell carcinoma	Male	Grade2					Weak Staining	Moderate Staining	Weak Staining		Weak Staining	Positive	Positive	Positive		Positive	Cytoplasmic stained
152	Older than 60y	Squamous cell carcinoma	Male	Grade2					Strong Staining	Strong Staining	Moderate Staining		Weak Staining	Positive	Positive	Positive		Positive	Cytoplasmic stained
153	Younger than 61y	Squamous cell carcinoma	Male	Grade2					Negative	Moderate Staining	Weak Staining		Weak Staining	Negative	Positive	Positive		Positive	Nuclear stained
154	Older than 60y	Squamous cell carcinoma	Male	Grade2					Negative	Negative	Weak Staining		Negative	Negative	Negative	Positive		Negative	Negative
155	Older than 60y	Squamous cell carcinoma	Male	Grade2					Negative	Moderate Staining	Weak Staining		Negative	Negative	Positive	Positive		Negative	Cytoplasmic stained
156	Older than 60y	Squamous cell carcinoma	Male	Grade2					Negative	Moderate Staining	Weak Staining		Negative	Negative	Positive	Positive		Negative	Nuclear stained
157	Older than 60y	Squamous cell carcinoma	Male	Grade2					Negative	Weak Staining	Moderate Staining		Weak Staining	Negative	Positive	Positive		Positive	Cytoplasmic stained
158	Older than 60y	Squamous cell carcinoma	Male	Grade2					Weak Staining	Moderate Staining	Strong Staining		Moderate Staining	Positive	Positive	Positive		Positive	Cytoplasmic stained
159	Older than 60y	Squamous cell carcinoma	Male	Grade2					Negative	Moderate Staining	Weak Staining		Negative	Negative	Positive	Positive		Negative	Cytoplasmic stained
160	Older than 60y	Squamous cell carcinoma	Male	Grade2					Moderate Staining	Weak Staining	Moderate Staining		Weak Staining	Positive	Positive	Positive		Positive	Nuclear stained
161	Younger than 61y	Squamous cell carcinoma	Male	Grade2					Weak Staining	Moderate Staining	Moderate Staining		Weak Staining	Positive	Positive	Positive		Positive	Cytoplasmic stained
162	Older than 60y	Squamous cell carcinoma	Male	Grade2					Strong Staining	Strong Staining	Moderate Staining		Moderate Staining	Positive	Positive	Positive		Positive	Cytoplasmic stained
163	Older than 60y	Squamous cell carcinoma	Male	Grade2					Moderate Staining	Moderate Staining	Moderate Staining		Negative	Positive	Positive	Positive		Negative	Nuclear stained
164	Older than 60y	Squamous cell carcinoma	Male	Grade2					Negative	Negative	Weak Staining		Negative	Negative	Negative	Positive		Negative	Negative
165	Younger than 61y	Squamous cell carcinoma	Male	Grade2					Negative	Moderate Staining	Weak Staining		Negative	Negative	Positive	Positive		Negative	Nuclear stained
166	Older than 60y	Squamous cell carcinoma	Male	Grade2					Strong Staining	Moderate Staining	Weak Staining		Negative	Positive	Positive	Positive		Negative	Cytoplasmic stained
167	Older than 60y	Squamous cell carcinoma	Female	Grade2					Negative	Moderate Staining	Weak Staining		Weak Staining	Negative	Positive	Positive		Positive	Nuclear stained
168	Older than 60y	Squamous cell carcinoma	Male	Grade2					Moderate Staining	Weak Staining	Moderate Staining		Weak Staining	Positive	Positive	Positive		Positive	Nuclear stained
169	Younger than 61y	Squamous cell carcinoma	Male	Grade2					Weak Staining	Moderate Staining	Weak Staining		Negative	Positive	Positive	Positive		Negative	Nuclear stained
170	Younger than 61y	Squamous cell carcinoma	Male	Grade2					Weak Staining	Moderate Staining	Strong Staining		Moderate Staining	Positive	Positive	Positive		Positive	Cytoplasmic stained
171	Younger than 61y	Squamous cell carcinoma	Male	Grade2					Strong Staining	Moderate Staining	Weak Staining		Weak Staining	Positive	Positive	Positive		Positive	Cytoplasmic stained
172	Older than 60y	Squamous cell carcinoma	Male	Grade2					Moderate Staining	Strong Staining	Weak Staining		Weak Staining	Positive	Positive	Positive		Positive	Cytoplasmic stained
173	Younger than 61y	Squamous cell carcinoma	Male	Grade2					Strong Staining	Strong Staining	Weak Staining		Weak Staining	Positive	Positive	Positive		Positive	Nuclear stained
174	Younger than 61y	Squamous cell carcinoma	Male	Grade2					Weak Staining	Moderate Staining	Weak Staining		Weak Staining	Positive	Positive	Positive		Positive	Nuclear stained
175	Older than 60y	Squamous cell carcinoma	Male	Grade2					Negative	Weak Staining	Moderate Staining		Weak Staining	Negative	Positive	Positive		Positive	Nuclear stained
176	Older than 60y	Squamous cell carcinoma with necrosis	Male	Grade2-3					Moderate Staining	Weak Staining	Weak Staining		Negative	Positive	Positive	Positive		Negative	Nuclear stained
177	Older than 60y	Squamous cell carcinoma	Male	Grade2-3					Weak Staining	Moderate Staining	Weak Staining		Weak Staining	Positive	Positive	Positive		Positive	Nuclear stained
178	Older than 60y	Squamous cell carcinoma	Male	Grade2-3					Moderate Staining	Weak Staining	Weak Staining		Negative	Positive	Positive	Positive		Negative	Nuclear stained
179	Older than 60y	Squamous cell carcinoma	Male	Grade2-3					Moderate Staining	Weak Staining	Weak Staining		Weak Staining	Positive	Positive	Positive		Positive	Nuclear stained
180	Older than 60y	Squamous cell carcinoma	Male	Grade2-3					Weak Staining	Weak Staining	Weak Staining		Negative	Positive	Positive	Positive		Negative	Nuclear stained
181	Younger than 61y	Squamous cell carcinoma	Male	Grade2-3					Weak Staining	Strong Staining	Weak Staining		Negative	Positive	Positive	Positive		Negative	Cytoplasmic stained
182	Older than 60y	Squamous cell carcinoma	Male	Grade2-3					Weak Staining	Weak Staining	Moderate Staining		Weak Staining	Positive	Positive	Positive		Positive	Nuclear stained
183	Older than 60y	Squamous cell carcinoma	Male	Grade2-3					Strong Staining	Weak Staining	Weak Staining		Weak Staining	Positive	Positive	Positive		Positive	Nuclear stained
184	Younger than 61y	Squamous cell carcinoma	Male	Grade2-3					Strong Staining	Moderate Staining	Weak Staining		Negative	Positive	Positive	Positive		Negative	Nuclear stained
185	Older than 60y	Squamous cell carcinoma	Male	Grade2-3					Moderate Staining	Moderate Staining	Moderate Staining		Moderate Staining	Positive	Positive	Positive		Positive	Nuclear stained
186	Older than 60y	Squamous cell carcinoma	Male	Grade2-3					Negative	Strong Staining	Weak Staining		Moderate Staining	Negative	Positive	Positive		Positive	Nuclear stained
187	Older than 60y	Squamous cell carcinoma	Male	Grade3					Negative	Negative	Negative		Negative	Negative	Negative	Negative		Negative	Negative
188	Older than 60y	Squamous cell carcinoma	Male	Grade3					Negative	Negative	Weak Staining		Weak Staining	Negative	Negative	Positive		Positive	Negative
189	Older than 60y	Squamous cell carcinoma	Male	Grade3					Negative	Negative	Negative		Negative	Negative	Negative	Negative		Negative	Negative
190	Older than 60y	Squamous cell carcinoma	Male	Grade3					Weak Staining	Weak Staining	Weak Staining		Negative	Positive	Positive	Positive		Negative	Nuclear stained
191	Younger than 61y	Squamous cell carcinoma	Male	Grade3					Weak Staining	Moderate Staining	Negative		Weak Staining	Positive	Positive	Negative		Positive	Cytoplasmic stained
192	Younger than 61y	Squamous cell carcinoma	Male	Grade3					Negative	Weak Staining	Moderate Staining		Weak Staining	Negative	Positive	Positive		Positive	Cytoplasmic stained
193	Older than 60y	Squamous cell carcinoma	Male	Grade3					Weak Staining	Moderate Staining	Moderate Staining		Negative	Positive	Positive	Positive		Negative	Nuclear stained
194	Older than 60y	Squamous cell carcinoma	Male	Grade3					Weak Staining	Weak Staining	Moderate Staining		Weak Staining	Positive	Positive	Positive		Positive	Cytoplasmic stained
195	Older than 60y	Squamous cell carcinoma	Male	Grade3					Moderate Staining	Weak Staining	Moderate Staining		Weak Staining	Positive	Positive	Positive		Positive	Nuclear stained
196	Older than 60y	Squamous cell carcinoma	Female	Grade3					Weak Staining	Weak Staining	Weak Staining		Negative	Positive	Positive	Positive		Negative	Nuclear stained
197	Younger than 61y	Squamous cell carcinoma	Male	Grade3					Weak Staining	Strong Staining	Weak Staining		Weak Staining	Positive	Positive	Positive		Positive	Cytoplasmic stained
198	Older than 60y	Squamous cell carcinoma	Male	Grade3					Strong Staining	Strong Staining	Weak Staining		Weak Staining	Positive	Positive	Positive		Positive	Nuclear stained
199	Older than 60y	Squamous cell carcinoma	Male	Grade3					Moderate Staining	Moderate Staining	Weak Staining		Weak Staining	Positive	Positive	Positive		Positive	Nuclear stained
200	Older than 60y	Squamous cell carcinoma	Male	Grade3					Negative	Negative	Negative		Negative	Negative	Negative	Negative		Negative	Negative
201	Older than 60y	Squamous cell carcinoma	Male	Grade3					Moderate Staining	Moderate Staining	Weak Staining		Weak Staining	Positive	Positive	Positive		Positive	Nuclear stained
202	Older than 60y	Squamous cell carcinoma	Male	Grade3					Strong Staining	Strong Staining	Weak Staining		Weak Staining	Positive	Positive	Positive		Positive	Nuclear stained
203	Older than 60y	Adenocarcinoma	Female			T2	N1		Negative	Negative	Negative	Strong Staining	Negative	Negative	Negative	Negative	Positive	Negative	Negative	6 MONTHS
204	Older than 60y	Adenocarcinoma	Male			T1			Moderate Staining	Weak Staining	Moderate Staining	Moderate Staining	Negative	Positive	Positive	Positive	Positive	Negative	Nuclear stained
205	Older than 60y	Adenocarcinoma	Female			T1	N0	M0	Weak Staining	Weak Staining	Weak Staining	Moderate Staining	Negative	Positive	Positive	Positive	Positive	Negative	Cytoplasmic stained	9 MONTHS
206	Older than 60y	Adenocarcinoma	Male			T2	N0	M0	Moderate Staining	Negative	Moderate Staining	Strong Staining	Negative	Positive	Negative	Positive	Positive	Negative	Negative
207	Older than 60y	Adenocarcinoma	Male			T1	N0	MX	Strong Staining	Negative	Negative	Strong Staining	Weak Staining	Positive	Negative	Negative	Positive	Positive	Negative	4 MONTHS
208	Older than 60y	Adenocarcinoma	Male			T1	N0	M0	Weak Staining	Weak Staining	Strong Staining	Moderate Staining	Negative	Positive	Positive	Positive	Positive	Negative	Cytoplasmic stained	14 MONTHS
209	Older than 60y	Adenocarcinoma	Female			T1	N0	M0	Negative	Negative	Negative	Weak Staining	Negative	Negative	Negative	Negative	Positive	Negative	Negative
210	Older than 60y	Adenocarcinoma	Male			T2	N1	M0	Weak Staining	Weak Staining	Moderate Staining	Negative	Weak Staining	Positive	Positive	Positive	Negative	Positive	Cytoplasmic stained
211	Older than 60y	Adenocarcinoma	Female			T1	N0	M0	Negative	Weak Staining	Moderate Staining	Negative	Weak Staining	Negative	Positive	Positive	Negative	Positive	Nuclear stained	75 MONTHS
212	Older than 60y	Adenocarcinoma	Male			T1	N0	M0	Strong Staining	Weak Staining	Weak Staining	Negative	Weak Staining	Positive	Positive	Positive	Negative	Positive	Nuclear stained	16 MONTHS
213	Older than 60y	Adenocarcinoma	Female						Negative	Negative	Weak Staining	Negative	Moderate Staining	Negative	Negative	Positive	Negative	Positive	Negative
214	Older than 60y	Adenocarcinoma	Female			T2	NX	MX	Moderate Staining	Moderate Staining	Moderate Staining	Negative	Weak Staining	Positive	Positive	Positive	Negative	Positive	Nuclear stained	32 MONTHS
215	Younger than 61y	Adenocarcinoma	Female			T2	N0	M0	Negative	Weak Staining	Weak Staining	Negative	Negative	Negative	Positive	Positive	Negative	Negative	Nuclear stained	21 MONTHS
216	Older than 60y	Adenocarcinoma	Female			T3	N2	M0	Weak Staining	Negative	Moderate Staining	Negative	Weak Staining	Positive	Negative	Positive	Negative	Positive	Negative	43 MONTHS
217	Older than 60y	Adenocarcinoma	Female			T2			Negative	Weak Staining	Strong Staining	Strong Staining	Weak Staining	Negative	Positive	Positive	Positive	Positive	Nuclear stained
218	Older than 60y	Adenocarcinoma	Female			T2	N0	M0	Weak Staining	Weak Staining	Negative	Strong Staining	Weak Staining	Positive	Positive	Negative	Positive	Positive	Nuclear stained
219	Older than 60y	Adenocarcinoma	Female			T2	N2		Moderate Staining	Negative	Strong Staining	Strong Staining	Moderate Staining	Positive	Negative	Positive	Positive	Positive	Negative	35 MONTHS
220	Older than 60y	Adenocarcinoma	Female			T1	N1		Negative	Negative	Negative	Negative	Moderate Staining	Negative	Negative	Negative	Negative	Positive	Negative	48 MONTHS
221	Older than 60y	Adenocarcinoma	Female			T1	N0		Strong Staining	Negative	Moderate Staining	Strong Staining	Negative	Positive	Negative	Positive	Positive	Negative	Negative
222	Older than 60y	Adenocarcinoma	Female						Moderate Staining	Weak Staining	Strong Staining	Weak Staining	Negative	Positive	Positive	Positive	Positive	Negative	Nuclear stained	34 MONTHS
223	Older than 60y	Adenocarcinoma	Male						Negative	Negative	Moderate Staining	Weak Staining	Moderate Staining	Negative	Negative	Positive	Positive	Positive	Negative	62 MONTHS
224	Older than 60y	Adenocarcinoma	Male						Negative	Weak Staining	Moderate Staining	Strong Staining	Negative	Negative	Positive	Positive	Positive	Negative	Cytoplasmic stained	24 MONTHS
225	Younger than 61y	Adenocarcinoma	Female			T2	N2	M0	Negative	Negative	Weak Staining	Negative	Negative	Negative	Negative	Positive	Negative	Negative	Negative
226	Older than 60y	Adenocarcinoma	Male			T2	N2	M0	Negative	Negative	Weak Staining	Negative	Weak Staining	Negative	Negative	Positive	Negative	Positive	Negative	39 MONTHS
227	Older than 60y	Adenocarcinoma	Female			T1	N0	M0	Weak Staining	Negative	Weak Staining	Moderate Staining	Negative	Positive	Negative	Positive	Positive	Negative	Negative	17 MONTHS
228	Younger than 61y	Adenocarcinoma	Male						Strong Staining	Weak Staining	Strong Staining	Strong Staining	Negative	Positive	Positive	Positive	Positive	Negative	Cytoplasmic stained
229	Older than 60y	Adenocarcinoma	Female			T3	N0	M0	Strong Staining	Weak Staining	Negative	Negative	Negative	Positive	Positive	Negative	Negative	Negative	Cytoplasmic stained	3 MONTHS
230	Older than 60y	Adenocarcinoma	Female			T4	N0	M0	Moderate Staining	Weak Staining	Weak Staining	Negative	Weak Staining	Positive	Positive	Positive	Negative	Positive	Cytoplasmic stained
231	Younger than 61y	Adenocarcinoma	Male			T2	N0	M0	Weak Staining	Weak Staining	Strong Staining	Strong Staining	Negative	Positive	Positive	Positive	Positive	Negative	Cytoplasmic stained	15 MONTHS
232	Older than 60y	Adenocarcinoma	Male			T3	N0	M0	Negative	Negative	Negative	Negative	Moderate Staining	Negative	Negative	Negative	Negative	Positive	Negative	42 MONTHS
233	Younger than 61y	Adenocarcinoma	Male			T1	N0		Weak Staining	Negative	Weak Staining	Negative	Negative	Positive	Negative	Positive	Negative	Negative	Negative	15 MONTHS
234	Younger than 61y	Adenocarcinoma	Female			T4	N0	M1	Strong Staining	Weak Staining	Strong Staining	Strong Staining	Negative	Positive	Positive	Positive	Positive	Negative	Nuclear stained	24 MONTHS
235	Older than 60y	Adenocarcinoma	Male			T1			Moderate Staining	Weak Staining	Strong Staining	Moderate Staining	Weak Staining	Positive	Positive	Positive	Positive	Positive	Nuclear stained
236	Older than 60y	Adenocarcinoma	Male			T1	N0	M0	Weak Staining	Weak Staining	Negative	Negative	Weak Staining	Positive	Positive	Negative	Negative	Positive	Cytoplasmic stained
237	Older than 60y	Adenocarcinoma	Female			T1			Weak Staining	Negative	Moderate Staining	Moderate Staining	Weak Staining	Positive	Negative	Positive	Positive	Positive	Negative	35 MONTHS
238	Older than 60y	Adenocarcinoma	Female			T1			Weak Staining	Weak Staining	Strong Staining	Strong Staining	Weak Staining	Positive	Positive	Positive	Positive	Positive	Cytoplasmic stained
239	Older than 60y	Adenocarcinoma	Female			T3	N0	MX	Negative	Weak Staining	Weak Staining	Moderate Staining	Negative	Negative	Positive	Positive	Positive	Negative	Cytoplasmic stained	69 MONTHS
240	Older than 60y	Adenocarcinoma	Male			T2	N0	M0	Weak Staining	Weak Staining	Moderate Staining	Strong Staining	Negative	Positive	Positive	Positive	Positive	Negative	Cytoplasmic stained	35 MONTHS
241	Younger than 61y	Adenocarcinoma	Female			T1	N0	M0	Weak Staining	Weak Staining	Moderate Staining	Moderate Staining	Negative	Positive	Positive	Positive	Positive	Negative	Cytoplasmic stained
242	Younger than 61y	Adenocarcinoma	Male			T2	N0		Weak Staining	Moderate Staining	Strong Staining	Strong Staining	Negative	Positive	Positive	Positive	Positive	Negative	Cytoplasmic stained	9 MONTHS
243	Older than 60y	Adenocarcinoma	Female			T1	N0	M0	Weak Staining	Moderate Staining	Strong Staining	Strong Staining	Weak Staining	Positive	Positive	Positive	Positive	Positive	Cytoplasmic stained
244	Older than 60y	Adenocarcinoma	Female			T1	N0	M0	Weak Staining	Negative	Weak Staining	Strong Staining	Weak Staining	Positive	Negative	Positive	Positive	Positive	Negative
245	Younger than 61y	Adenocarcinoma	Female			T1	N0	M0	Strong Staining	Weak Staining	Moderate Staining	Strong Staining	Negative	Positive	Positive	Positive	Positive	Negative	Nuclear stained
246	Older than 60y	Adenocarcinoma	Male			T1	N0	MX	Negative	Weak Staining	Moderate Staining	Strong Staining	Negative	Negative	Positive	Positive	Positive	Negative	Nuclear stained
247	Older than 60y	Adenocarcinoma	Female			T4	N0	MX	Weak Staining	Negative	Moderate Staining	Strong Staining	Negative	Positive	Negative	Positive	Positive	Negative	Negative
248	Older than 60y	Adenocarcinoma	Male			T2	N0	MX	Weak Staining	Weak Staining	Strong Staining	Moderate Staining	Negative	Positive	Positive	Positive	Positive	Negative	Nuclear stained
249	Older than 60y	Adenocarcinoma	Female			T1	N0	MX	Weak Staining	Negative	Strong Staining	Strong Staining	Negative	Positive	Negative	Positive	Positive	Negative	Negative
250	Older than 60y	Adenocarcinoma	Female			T1	N0	MX	Negative	Negative	Strong Staining	Strong Staining	Negative	Negative	Negative	Positive	Positive	Negative	Negative
